# Supplementary material for: Evaluation of a Salt-Reduction Consumer Awareness Campaign Targeted at Parents Residing in the State of Victoria, Australia
Source: Nutrients. 2023 Feb 16;15(4):991. doi: 10.3390/nu15040991 (PMC9964045; doi:10.3390/nu15040991)
Supplement: Supplementary file 1 [file nutrients-15-00991-s001.zip]

Archive with 2 entries (2 files):
- Grimes Supplementary File_Final.pdf
- Supplementary file 1. Salt-related KAB questionnaire.docx.pdf
